# Supplementary material for: New N-Adducts of Thiadiazole and Thiazoline with Levoglucosenone and Evaluation of Their Significant Cytotoxic (Anti-Cancer) Activity
Source: Cancers (Basel). 2024 Jan 2;16(1):216. doi: 10.3390/cancers16010216 (PMC10777969; doi:10.3390/cancers16010216)
Supplement: Supplementary file 1 [file cancers-16-00216-s001.zip]

Archive with 1 entries (1 files):
- cancers-2784749-supplementary.pdf
